# Supplementary material for: Computational Investigations on Reaction Mechanisms of the Covalent Inhibitors Ponatinib and Analogs Targeting the Extracellular Signal-Regulated Kinases
Source: Int J Mol Sci. 2023 Oct 16;24(20):15223. doi: 10.3390/ijms242015223 (PMC10607051; doi:10.3390/ijms242015223)
Supplement: Supplementary file 1 [file ijms-24-15223-s001.zip]

Archive with 1 entries (1 files):
- ijms-2642557-supplementary.pdf
